# Supplementary material for: Diet, Sleep, and Mental Health: Insights from the UK Biobank Study
Source: Nutrients. 2021 Jul 27;13(8):2573. doi: 10.3390/nu13082573 (PMC8398967; doi:10.3390/nu13082573)
Supplement: Supplementary file 1 [file nutrients-13-02573-s001.zip]

Archive with 2 entries (2 files):
- supp data.pdf
- supp methods - revised.pdf
